# Supplementary material for: Phenolic Compounds Extracted from Cherry Tree (Prunus avium) Branches: Impact of the Process on Cosmetic Properties
Source: Antioxidants (Basel). 2022 Apr 22;11(5):813. doi: 10.3390/antiox11050813 (PMC9138022; doi:10.3390/antiox11050813)
Supplement: Supplementary file 1 [file antioxidants-11-00813-s001.zip]

Archive with 1 entries (1 files):
- antioxidants-1664523-supplementary.pdf
